# Supplementary material for: Maternal Race and Stillbirth: Cohort Study and Systematic Review with Meta-Analysis
Source: J Clin Med. 2022 Jun 15;11(12):3452. doi: 10.3390/jcm11123452 (PMC9224577; doi:10.3390/jcm11123452)
Supplement: Supplementary file 1 [file jcm-11-03452-s001.zip]

Archive with 1 entries (1 files):
- jcm-1741161-supplementary.pdf
